# Supplementary material for: Amorphous Co-Mo-B Film: A High-Active Electrocatalyst for Hydrogen Generation in Alkaline Seawater
Source: Molecules. 2022 Nov 6;27(21):7617. doi: 10.3390/molecules27217617 (PMC9657096; doi:10.3390/molecules27217617)
Supplement: Supplementary file 1 [file molecules-27-07617-s001.zip]

Archive with 1 entries (1 files):
- molecules-1977976-supplementary.pdf
